# Supplementary material for: Impact of direct-acting antiviral therapy for hepatitis C–related hepatocellular carcinoma
Source: PLoS One. 2020 May 22;15(5):e0233212. doi: 10.1371/journal.pone.0233212 (PMC7244104; doi:10.1371/journal.pone.0233212)
Supplement: S1 File — (XLSX) [file pone.0233212.s001.xlsx]

## Sheet: Sheet1
DAA	Sex	age	BMI	genotype	viral load	BCLC	died	survival	albumin	ascites	creatine	T-bil	AST	ALT	PT-INR	Na	Hb	WBC	platelet	AFP	size	no.	TA(C)E	OP	RFA	PEIT	RT	Sorafenib	RVR	SVR
1	M	74	23	1b	256306	0	0	60	3.7	0	1.4	0.5	195	255	1.15	138	11.3	5.1	114	107	0.9	1	0	0	1	1	0	0	1	1
1	M	66	25.2	1b	92964	0	0	41	3.6	0	1	1.8	48	54	1.14	141	8	2.4	38	16	2	1	1	0	1	2	0	0	1	1
1	F	69	21.3	2	4026639	2	0	14	3.5	0	0.5	0.6	68	147	1.02	142	12.4	6.7	88	31	5.1	2	3	0	1	0	0	0	1	1
1	F	76	23.7	1b	2669820	3	0	85	3	0	0.8	1.6	56	74	1.31	137	10.4	1.7	48	67	1.4	4	3	0	1	0	0	0	1	1
1	F	77	26	1b	640	0	0	41.5	3.3	0	0.5	1.1	59	57	1.21	141	13.5	2.9	93	83	1.1	1	5	1	3	0	0	1	0	1
1	M	71	23.9	2	863	2	0	87	4.1	0	1.4	0.7	35	26	1.02	140	11.1	4.8	212	4.3	4.2	8	0	0	2	0	0	0	1	1
1	F	67	33.5	1b	4585590	1	0	34	2.9	0	0.8	0.9	226	117	1.06	139	11.4	2.4	60	544	3	1	6	0	0	9	0	0	1	1
1	F	69	22.3	1b	8215960	0	0	133	3.4	0	0.7	0.7	38	27	1.06	138	12	3.5	63	25.9	1.5	1	1	0	3	1	0	0	1	1
1	F	59	24.8	2	2237772	1	0	100	3.7	0	0.7	1.3	58	68	1.23	141	10.8	3.1	78	1204	2.5	1	1	1	2	0	0	0	1	0
1	M	65	21.6	2	3371732	0	1	26	3.1	0	1.1	0.8	130	88	1.25	139	13.3	4.3	85	54	1.3	1	0	1	1	0	0	0	1	0
1	F	58	21.6	1b	3615864	0	0	30	4	0	0.6	1.4	213	216	1.19	137	13.2	3.8	73	79	0.6	1	0	0	1	0	0	0	1	1
1	F	72	24.8	1b	5165054	0	0	68	3.9	0	0.7	0.8	35	45	0.96	143	13.3	7.2	154	34	2	1	0	0	3	0	0	0	1	1
1	F	72	19.7	2	2368	0	0	39	2.9	0	1.2	0.5	50	36	1.14	140	10.9	3.9	39	11	1.6	1	0	0	2	0	0	0	1	1
1	F	79	28.9	1b	665907	0	0	22	4.3	0	0.9	1.4	36	33	1.11	140	13.1	4.9	151	45	1.2	1	0	0	2	2	0	0	1	1
1	M	64	25.6	1b	149307	1	0	46	3.7	0	0.9	0.7	102	161	1.03	140	14.6	5.4	152	11.4	2.4	1	0	1	1	2	0	0	1	1
1	M	61	27.1	2	43781	1	0	28.5	4	0	0.9	0.8	22	26	1.13	141	15.1	7.6	369	4.3	2.2	1	0	1	0	0	0	0	1	1
1	F	76	25.2	2	15902129	1	0	91	4.1	0	0.6	1	28	28	1.11	143	13.3	4.9	119	245	2.3	1	0	1	1	0	0	0	1	1
1	F	65	32.3	1b	537910	1	0	39	4.3	0	0.7	1.1	57	63	1.07	138	13.8	3.9	64	43	2.2	1	2	1	1	0	0	0	1	1
1	F	81	23.7	2	2552	0	1	26.5	3.8	1	0.7	2	22	12	1.16	141	10.2	2.1	53	7.5	1.5	1	0	0	1	2	0	0	1	1
1	F	55	28.4	1b	5130995	0	0	32	3.8	0	0.5	0.6	81	103	1.07	139	12.9	5.3	120	63	1.2	1	0	2	0	0	0	0	1	1
1	F	69	27.3	1b	2847622	1	0	172	5	0	0.7	0.5	38	41	1.17	139	12	5.7	208	67	2.3	1	1	0	1	0	0	0	1	1
1	F	83	15.6	2	17875181	1	1	79	3.6	0	0.6	1.1	144	74	1.07	138	10.3	2.4	130	14	3.9	1	1	2	1	0	0	0	0	1
1	F	81	20.9	1b	2937981	0	0	30	3.5	1	0.5	1.4	55	43	1.2	135	11.2	3.1	72	113	1.5	1	0	0	1	1	0	0	0	1
1	M	74	29.1	1b	14377	1	0	35	3.7	0	0.9	0.9	24	21	0.95	139	14.2	5.8	111	6.5	2	2	2	0	3	0	0	0	1	1
1	M	74	22	1b	273900	1	0	25	3.7	0	0.8	0.8	202	280	1.13	140	12.1	4.1	108	26.5	3.9	1	0	0	2	0	0	0	1	1
1	M	78	21.1	2	2382502	1	1	45	3.7	0	1.3	0.9	143	121	1.07	136	12.7	6.7	163	7.8	2	1	0	0	2	0	0	0	1	1
1	M	58	25.5	1b	5611276	1	0	23	3.9	0	0.9	0.4	50	52	1.01	140	14.3	4.8	239	2.1	2.3	1	0	1	0	0	0	0	1	1
1	F	75	23.5	1b	7358553	0	0	63	3.9	1	0.8	0.9	46	29	1.14	141	12.2	2.6	78	15	1	1	1	1	4	1	0	0	0	1
1	M	84	19.3	1b	1074628	1	0	13.5	3.2	0	1.2	0.5	117	61	1.23	138	11	4.7	131	11.8	1.9	3	0	0	1	0	0	0	0	1
1	F	81	28.3	1b	787455	0	0	14	3.1	0	0.7	1.3	81	68	1.12	141	12.2	4.9	96	24.8	1	1	0	0	1	0	0	0	1	1
1	F	68	23	2	2818395	0	0	92	4	0	0.7	1.2	29	31	0.99	139	12.9	4.7	145	7	1.5	1	0	0	6	0	0	0	0	1
1	M	85	22.7	2	1321	0	0	27.5	4.4	0	0.8	0.8	53	50	1.22	141	13.6	4.3	104	45	1.2	1	0	0	1	0	0	0	1	1
1	M	57	23.2	1b	1666871	0	1	162.5	3.8	0	2.2	2	191	142	1.07	136	12.9	4.3	64	43	3.5	1	0	2	0	0	0	0	1	1
1	F	65	31.7	2	62925	1	1	48	2.7	0	0.8	1.4	57	33	1.18	141	11.5	4	51	244	2.5	1	2	0	5	1	0	0	1	1
1	F	72	26.5	2	5597123	2	1	50	3.9	0	0.7	1	96	54	1.14	139	9.5	3	27	8.5	2.4	4	1	0	2	7	1	1	1	1
1	F	72	31.4	1b	356	1	0	42	4.1	0	0.8	1.1	78	57	1.01	142	13.2	4	74	60	1.7	1	0	0	4	1	0	0	1	1
1	M	78	27.7	1b	487047	1	0	8	3.8	0	1.5	0.9	71	83	1.04	134	12.5	5.6	188	12	4.5	1	0	1	0	0	0	0	1	1
1	F	62	27.5	1b	373172	1	0	51	4.1	0	0.8	0.6	29	23	1.05	142	12.1	2.9	74	70	1.6	2	0	1	2	0	0	0	1	1
1	M	68	25	2	1435710	1	0	10	3.3	0	0.7	1.5	114	56	1.08	142	11.6	10	126	5.3	2.9	1	0	2	1	0	0	0	1	1
1	M	78	25.7	1b	485301	2	0	21	3.4	0	1.1	1.6	44	39	1.07	139	13.2	5.2	157	2832	2.9	2	0	1	1	0	0	0	1	1
1	M	78	30.5	1b	3150236	1	0	57	3.6	0	1.2	1.2	241	122	1.13	139	18.5	8.7	124	21	2.8	2	0	0	3	0	0	0	1	1
1	F	66	17	1b	452442	1	0	19	4.3	0	0.7	0.6	65	78	1.09	138	13.9	5.2	230	5.1	2.2	1	0	0	1	0	0	0	1	1
1	F	67	24.2	1b	1518780	0	0	115	4.3	0	0.9	1	35	39	1.03	137	13.1	5.3	113	646	1.6	1	6	1	2	1	0	0	1	1
1	M	59	25.2	2	1162907	3	1	5	3.1	1	1	0.8	68	59	1.16	137	8.3	2.7	75	3	5	1	0	0	0	0	0	0	1	1
1	F	69	26.2	1b	1567878	1	0	77	3.4	0	0.9	0.7	53	49	1.08	141	10.4	6.8	119	3407	2.8	1	2	1	0	0	0	0	1	1
1	M	59	24.4	1b	4366603	1	0	56	3.5	0	0.9	1.1	121	79	1.07	142	14.1	5.9	81	73	2.1	1	0	1	6	3	0	0	0	1
1	M	70	25.3	2	753227	1	0	24	3.1	0	3	1	69	33	1.19	138	8.5	5.8	138	40	2	2	0	0	3	0	0	0	1	1
1	F	67	24.7	1b	111891	1	0	30	3.3	0	0.6	0.7	69	69	1.26	138	11.6	3.7	65	27	3	1	0	0	2	0	0	0	1	1
1	M	65	22.8	1b	1099665	2	0	28	2.9	0	0.8	1.6	79	52	1.35	139	11.4	3.5	48	12.5	6.5	1	4	0	0	0	0	0	1	0
1	M	46	21.2	2	1513313	1	0	54	4.8	0	0.9	1.9	105	61	1.12	137	13	5.7	101	13	4	1	3	2	0	0	0	0	1	1
1	M	84	22.6	1	255562	2	0	37	3.9	0	0.7	0.6	38	40	1.04	141	14.7	6	179	142	5.5	3	2	0	2	2	0	0	1	1
1	F	71	23.8	2	645023	2	0	36	2.9	0	0.6	1.1	95	78	1.31	140	11.6	2.3	36	248	2.5	3	2	0	5	0	0	0	1	1
1	M	72	20.3	1b	1257931	3	0	46	3.9	0	0.8	3.3	87	54	1.14	129	13.6	9.6	235	78490	15	1	0	0	1	0	0	1	1	1
1	M	58	27.1	1a	2666554	0	0	30	4.3	0	0.9	0.8	42	62	1.03	141	123	5.1	147	4.8	1.5	1	0	0	1	0	0	0	1	1
1	M	70	24.8	2	12011	1	0	19.5	3.7	0	1	0.7	113	142	1.04	139	13.9	4.2	229	12	5.3	1	1	1	1	0	0	0	1	1
1	M	74	18.6	1b	936273	1	0	19	4.4	0	0.8	1.2	47	37	1.21	139	14.2	5.2	146	6.6	2.7	1	0	1	0	0	0	0	1	1
1	M	64	30	1b	5670764	1	0	14	3.9	0	0.6	1.3	73	55	1.15	138	13	4.7	58	22	3.4	1	1	0	2	0	0	0	1	1
1	M	62	22.5	2	571097	3	0	7	4.2	0	0.8	1.6	69	58	1.09	137	14.9	5.2	152	518	13	1	0	1	0	0	0	0	1	1
1	M	71	24.2	1b	2350	1	0	23	3.8	0	0.8	1	49	58	1.02	138	14	4.1	96	23.7	3.2	1	0	1	0	0	0	0	1	1
1	M	63	37.9	2	16849	2	0	19	3.7	0	0.8	1.3	148	147	1.19	145	13	7.8	99	2656	6.8	1	3	0	1	1	0	1	1	0
0	F	70	29.3	1b,2	54324	1	1	47	4.2	0	0.7	1.4	32	20	1.11	141	14	4.5	85	347	1.5	1	5	0	0	0	0	0
0	F	69	26.2	na	5611273	1	1	90	4	0	0.8	0.9	69	77	1.04	142	11.6	2.8	93	146	2	2	9	0	0	0	0	0
0	F	73	21.4	2	18755	2	0	28	3.6	0	0.8	0.4	41	23	1.02	143	9.7	3.7	119	17	1.8	2	0	0	1	0	0	0
0	F	54	24.2	1a	19237371	1	0	52	3.9	0	1	0.7	71	59	1.09	144	13.6	10.4	229	43	2.5	1	0	0	2	0	0	0
0	M	95		na	4946437	2	1	2	3.2	0	2.2	2.4	56	68	1.19	131	9.8	3.8	168	293	15	1	0	0	0	0	0	0
0	F	66	20.9	2	12080	3	0	20	3.6	0	0.5	1	53	26	1.11	136	11	7.7	227	73300	6	1	0	2	1	0	0	1
0	F	72	32.1	1b	1030017	1	1	12	3.4	0	0.5	2.1	73	41	1.14	142	13	3.4	90	103	2.2	1	0	0	3	0	1	1
0	F	80	14.7	1b	4243800	1	0	7	3.2	0	0.2	1	21	9	1.11	139	11.8	4.1	83	7.6	3.4	1	1	0	0	0	0	0
0	M	70	22.8	na	2013926	3	1	2	3.1	1	1.2	0.6	52	30	1.07	132	11.8	7.5	155	3126	11.6	1	1	0	0	0	0	1
0	M	67	28.2	2	7249669	3	0	13	2.5	0	1	0.8	28	22	1.08	139	10.5	5.4	84	2.8	5.6	1	3	0	0	0	0	1
0	M	67	23.8	1b	655092	1	1	5	3.8	0	1.4	0.7	56	46	1	142	14.6	3.5	111	27.5	2.4	2	0	0	2	0	0	0
0	M	58	31.4	1b	1321129	1	1	7	3.3	0	1.2	2.8	159	129	1.29	138	14.4	4.9	125	24	1.5	1	0	0	0	5	0	0
0	M	67	25.1	1b	166845	1	0	79	4.3	0	0.9	1.4	60	182	1.01	140	11.6	6.3	61	8.5	4.4	2	3	0	0	0	0	0
0	M	76	na	1b	2160435	1	0	60	4.5	0	0.9	1	37	27	1.06	141	13.6	6.9	152	7.8	2.5	1	0	0	0	0	0	0
0	M	60	23.8	1b	381223	1	0	28	4.4	0	0.9	1.2	67	118	1.02	139	11.3	9.2	165	9.5	4.8	1	2	1	0	0	0	0
0	F	70	24.2	2	608494	1	0	53	4.1	0	0.9	0.8	68	56	1.05	141	13	7	171	11	3.8	1	0	0	1	0	0	0
0	F	70	34.2	na	195764	1	1	75	2.5	0	0.7	2.2	126	90	1.32	139	9.8	2.7	51	8.9	2.7	1	2	0	0	4	0	0
0	M	69	24.6	1b	10162	1	0	72	4.3	0	1.2	0.9	40	47	1.07	140	13	5.3	133	1227	2.2	1	0	1	0	0	1	0
0	M	77	24.6	1b	3146331	1	1	47	3.1	0	0.9	1.1	114	113	1.21	139	12.7	3.8	87	3128	3.2	1	4	0	4	1	0	0
0	F	61	28.4	1b	1409584	1	1	125	3.6	0	0.9	0.7	221	169	1.09	140	11.5	2.9	112	31	2.5	1	11	0	0	0	0	0
0	M	75	22	2	595814	2	1	26	3.2	0	0.6	1	214	325	1.08	136	14.2	5.2	122	16	2.7	4	3	0	1	1	0	1
0	M	67	16	2	6443033	2	1	35	3	0	1.2	0.6	138	53	1.22	138	11.1	4.7	97	247	4	1	1	1	0	1	1	0
0	F	52	25.2	1b	886176	1	0	180	4.5	0	0.9	0.8	129	171	1.12	146	14.2	3.3	102	27	1.7	1	2	1	3	4	0	0
0	M	72	27.6	6	3892955	1	1	30	3.3	0	1.3	1.4	82	50	1.23	131	11.8	4	75	30	1.6	1	1	0	2	0	0	0
0	M	66	22.8	na	48706	3	1	9	3.8	0	1.1	0.9	50	29	0.99	139	13.7	6.1	126	9138	10.9	1	0	1	0	0	0	0
0	F	63	19.6	1+3	197331	0	0	44	3.1	0	0.8	0.9	185	183	1.11	142	11.7	2.6	69	12	1.1	1	0	0	1	1	0	0
0	F	86	28.8	na	2312	2	1	34	4.2	0	0.8	0.7	38	23	1.07	145	13	7	156	227	2.5	3	5	0	0	13	0	1
0	F	53	23.4	1b	181259	1	0	150	3.6	0	1	0.7	56	64	0.9	140	11	5.6	159	86	5.2	1	14	0	2	1	0	1
0	F	67	22.6	1a	2464675	1	0	20	2.6	1	0.6	1.4	37	18	1.42	139	12.2	2.5	64	13	1.3	0	0	0	0	0	0	0
0	M	75	23.9	na	631300	1	1	48	3.5	0	1.1	1.7	159	170	1.15	138	13.4	1.9	41	11	2.8	1	1	0	2	0	0	1
0	M	81	26.5	2	4551066	1	0	48	3.2	0	1.9	0.5	16	16	0.99	136	14.6	4.6	106	5.6	2.5	1	0	0	0	3	0	0
0	M	71	22.7	1b	119232	1	0	153	3.4	0	0.8	1.5	46	59	1.04	133	14.3	6.9	163	220	6.5	1	1	2	2	1	0	0
0	M	67	26.9	1b	20997	1	0	85	3.1	0	0.7	1.2	66	108	1.24	136	14.8	6.3	130	25	2.3	1	2	1	7	3	0	0
0	M	51	27.2	na	21890000	1	1	39	3.2	0	4.7	0.8	118	61	1.07	140	7.8	6.2	108	115	2	1	1	0	1	2	0	0
0	M	59	27.4	2	1271984	3	0	1	3.6	0	0.6	1.1	166	67	1.26	121	11.6	10.4	55	113	10	5	0	0	0	0	0	0
0	F	63	21.6	2	3953010	2	1	11	2.6	1	1.4	0.8	82	71	1.1	140	8.4	4.4	111	11	1.7	2	0	0	1	0	0	0
0	M	69	18.8	6	3288550	1	0	37	2.8	0	1.6	0.4	25	16	0.99	133	10.7	8.1	190	3.1	5.7	1	1	1	1	1	0	0
0	F	68	20.7	1b	392648	3	0	30	4.3	0	0.5	1.9	69	68	1.08	136	12.4	8.9	137	3	6.8	1	3	0	0	0	0	1
0	F	64	34.4	1	5159000	2	1	29	3.1	0	1	1.2	77	57	1.27	140	12	5.4	140	40	3.8	2	2	1	2	3	0	0
0	M	57	23.2	2	3497	1	0	135	3.5	0	1	0.7	38	49	1.19	132	12.4	11.6	301	20	2.5	1	5	1	0	12	0	0
0	F	68	19.8	na	232329	1	1	5	3.7	1	1.5	0.5	20	15	1	139	11.6	4.1	106	1008	3.2	1	0	1	0	0	0	1
0	F	46	na	1a	6620000	0	1	20	3	0	0.8	0.8	46	29	1.19	140	12.1	3.2	58	62	1.5	1	2	0	0	0	0	0
0	M	56	21.2	na	98513	3	1	7	3.3	0	0.8	0.8	76	74	1.1	140	11.9	5.4	193	52	11.8	6	1	0	0	0	1	1
0	F	60	22.5	1b	990845	1	0	56	3.1	0	0.6	1.8	120	77	1.2	138	10	5.6	91	80	3.4	1	0	1	1	0	0	0
0	M	56	21.3	2	405809	3	0	36	3.9	0	0.9	0.9	70	96	1.14	138	15.4	9.2	111	8.6	9.4	2	0	1	1	0	0	1
0	M	72	23.6	1b	6906335	2	0	28	4.2	0	0.8	0.9	47	62	1.04	140	11.3	5.7	213	1007	8	2	0	3	1	1	0	0
0	F	83	28.6	1b	460861	1	0	17.5	3.2	0	0.8	1.1	51	22	1.13	140	10.2	2	49	12	4.1	1	1	0	1	0	0	0
